# Supplementary material for: Chiral Phosphine Catalyzed Allylic Alkylation of Benzylidene Succinimides with Morita–Baylis–Hillman Carbonates
Source: Molecules. 2023 Mar 21;28(6):2825. doi: 10.3390/molecules28062825 (PMC10053092; doi:10.3390/molecules28062825)
Supplement: Supplementary file 1 [file molecules-28-02825-s001.zip]

Archive with 1 entries (1 files):
- molecules-2282436-supplementary.pdf
